# Supplementary material for: Unusual Talaromyces marneffei and Pneumocystis jirovecii coinfection in a child with a STAT1 mutation: A case report and literature review
Source: Front Immunol. 2023 Feb 20;14:1103184. doi: 10.3389/fimmu.2023.1103184 (PMC9986280; doi:10.3389/fimmu.2023.1103184)
Supplement: Supplementary Table 1 — The results of flow cytometry for immune cells. [file Table_1.xlsx]

## Sheet: Sheet1
Table1 The fine immunoassay of lymphocytes
	Proportion	Reference Proportion	Count	Reference Count
Lymphocytes *10^9/L			4400	2790-6350
Total T (cells/ul)	79.3	53.88-72.87	3489.2	1794-4247
CD4+	53.77	24.08-42.52	2365.88	902-2253
CD8+	21.01	19.0-32.51	924.44	580-1735
Th17 of CD3+ (%)	0.32	1.19a
B	14.47	13.23-26.39	636.68	461-1456
Natural killer	1.45	7.21-20.9	63.8	270-1053
αβDNT (in L)	0.31	0.37-1.8	13.64	9-57
γδT (in L)	17.84	4.94-17.98	784.96	114-539
CD4+/CD8+ ration	2.56	0.9-2.13
CD4+ naïve	72.6	46.41-84.4	1717.63	472-1760
CD4+ CM	26.9	13.88-48.12	636.422	212-735
CD4+ EM	0.5	0.94-6.46	11.8294	15-87
CD4+ TEMRA	0	0-1.36	0	0-22
CD8+ naïve	48.3	36.8-83.16	446.505	356-1095
CD8+ CM	20.6	5.18-31.66	190.435	56-406
CD8+ EM	20.4	0.7-11.22	188.586	6-145
CD8+ TEMRA	10.7	0.84-33.02	98.9151	9-440
naïve B	94.3	65.54-86.62	600.389	323-1108
memory B	0.7	2.98-14.18	4.45676	26-124
transitional B	2.5	5.24-17.22	15.917	35-172
plasmablast	0	0.5-7.06	0	4-63
Abbreviation: Th17, T-helper 17; αβDNT, αβ double-negative T cells; CM, central memory; EM, effector memory; TEMRA, terminally differentiated effector memory;
a, The number means the reference proportion of CD8-IL-17A+ Th17 to CD3+ was estimated in an age-matched pediatric control of a two-years old healthy boy with informed consent.
